# Supplementary material for: (4Z,6Z,12Z,14Z)-2,10-Dimethyl-2,8,10,16-tetra­hydro­dipyrazolo[3,4-e:3′,4′-l][1,2,4,8,9,11]hexa­azacyclo­tetra­decine-4,12-diamine
Source: Acta Crystallogr Sect E Struct Rep Online. 2009 Jun 13;65(Pt 7):o1578–9. doi: 10.1107/S1600536809022132 (PMC2969318; doi:10.1107/S1600536809022132)
Supplement: Supplementary file 2 [file e-65-o1578-Isup2.hkl]

# 
# h,k,l, Fc-squared, Fo-squared, sigma(Fo-squared) and status flag 
# 
data_I
_shelx_title 'I in P 21/n' 
_shelx_refln_list_code          4 
_shelx_F_calc_maximum      119.66 
_exptl_crystal_F_000       344.00 
_reflns_d_resolution_high  0.7701 
 
loop_ 
 _symmetry_equiv_pos_as_xyz 
 'x, y, z' 
 '-x+1/2, y+1/2, -z+1/2' 
 '-x, -y, -z' 
 'x-1/2, -y-1/2, z-1/2' 
 
_cell_length_a     7.1470 
_cell_length_b     7.5593 
_cell_length_c    13.9174 
_cell_angle_alpha  90.000 
_cell_angle_beta   91.866 
_cell_angle_gamma  90.000 
 
_shelx_F_squared_multiplier     1.000 
 
loop_ 
 _refln_index_h 
 _refln_index_k 
 _refln_index_l 
 _refln_F_squared_calc 
 _refln_F_squared_meas 
 _refln_F_squared_sigma 
 _refln_observed_status 
   2   0   0      744.39      709.06     10.69 o 
   4   0   0      112.59       83.51      7.70 o 
   6   0   0       14.53       13.20      3.24 o 
   8   0   0        1.35        4.79      4.05 o 
   1   1   0     2553.84     2656.94     17.95 o 
   2   1   0      192.62      177.81      4.33 o 
   3   1   0       17.77       35.34      1.84 o 
   4   1   0       96.39      106.36      3.35 o 
   5   1   0        0.39        2.29      1.40 o 
   6   1   0      388.14      365.09      9.85 o 
   7   1   0      258.63      238.61     11.39 o 
   8   1   0       39.94       51.75      6.94 o 
   9   1   0        3.61        6.95      3.79 o 
   0   2   0     2214.72     2384.66     21.43 o 
   1   2   0    10042.09    10365.40     59.34 o 
   2   2   0       46.44       43.95      2.22 o 
   3   2   0       31.95       27.56      2.68 o 
   4   2   0        0.66        1.02      1.71 o 
   5   2   0        4.61        4.15      2.66 o 
   6   2   0      185.01      152.45      7.23 o 
   7   2   0        2.07        5.25      2.76 o 
   8   2   0      170.34      170.56     19.75 o 
   9   2   0        0.53        4.40      3.46 o 
   1   3   0      111.07      123.31      2.39 o 
   2   3   0       18.87       21.16      1.40 o 
   3   3   0       21.70       27.24      4.47 o 
   4   3   0       15.66       11.46      2.68 o 
   5   3   0       16.02       16.60      4.03 o 
   6   3   0       21.71       21.14      3.61 o 
   7   3   0        5.51        9.14      2.25 o 
   8   3   0       16.02       22.71      3.23 o 
   0   4   0      192.22      164.67      4.35 o 
   1   4   0      122.11      156.65      3.06 o 
   2   4   0      498.23      470.84      5.66 o 
   3   4   0      251.37      245.21      6.57 o 
   4   4   0       14.49       16.84      2.48 o 
   5   4   0      103.56      109.33      5.33 o 
   6   4   0        2.34        5.46      2.56 o 
   7   4   0       12.58       11.49      2.73 o 
   8   4   0       12.20       16.21      3.18 o 
   1   5   0       13.20       10.98      1.32 o 
   2   5   0       44.52       55.63      2.40 o 
   3   5   0       15.33       18.12      1.88 o 
   4   5   0       11.19       12.87      2.47 o 
   5   5   0       10.37        8.49      2.99 o 
   6   5   0       32.99       27.03      3.96 o 
   7   5   0       20.87       21.04      6.09 o 
   0   6   0        8.83        4.38      1.67 o 
   1   6   0      112.52      107.21      4.79 o 
   2   6   0        0.67        0.88      1.23 o 
   3   6   0       25.23       19.79      2.54 o 
   4   6   0      110.48       99.08      6.60 o 
   5   6   0        6.78        8.94      2.99 o 
   6   6   0        1.78        0.01      3.41 o 
   7   6   0       17.20       14.41      4.08 o 
   1   7   0        9.70       14.79      2.25 o 
   2   7   0        0.00        1.40      2.76 o 
   3   7   0        1.93        2.81      2.93 o 
   4   7   0        7.24       13.87      3.22 o 
   5   7   0        1.83        0.85      3.69 o 
   6   7   0        4.56        4.05      3.11 o 
   0   8   0      132.07      117.84      8.11 o 
   1   8   0       11.14       16.23      2.97 o 
   2   8   0        0.65       -1.01      2.46 o 
   3   8   0        1.32       -0.13      3.02 o 
   4   8   0       31.74       32.99      5.83 o 
   5   8   0        4.31        6.58      4.39 o 
   1   9   0       15.96       17.68      3.37 o 
   2   9   0        4.46        7.37      3.76 o 
   3   9   0        3.68       -1.54      3.47 o 
  -9   0   1        2.00        2.12      4.56 o 
  -7   0   1      663.80      667.50     27.63 o 
  -5   0   1      346.48      328.54     41.09 o 
  -3   0   1       97.83       94.87      4.79 o 
  -1   0   1     3613.98     3819.23     31.87 o 
   1   0   1      325.19      347.37      5.58 o 
   3   0   1     1122.15     1185.02     17.30 o 
   5   0   1      174.60      177.01      7.02 o 
   7   0   1      943.17      894.59     31.83 o 
   9   0   1        1.41       13.97      6.34 o 
  -9   1   1        3.46        9.64      3.71 o 
  -8   1   1        0.52        4.68      3.02 o 
  -7   1   1      142.49      154.63     10.77 o 
  -6   1   1        2.65        3.24      2.29 o 
  -5   1   1       15.24       17.65      2.18 o 
  -4   1   1       17.39       19.38      1.91 o 
  -3   1   1      379.16      356.45      6.52 o 
  -2   1   1        4.24        9.06      1.36 o 
  -1   1   1      561.99      611.92      7.66 o 
   0   1   1     2008.22     2040.65     18.01 o 
   1   1   1      158.84      135.91      2.96 o 
   2   1   1      300.61      269.04      5.49 o 
   3   1   1      176.37      197.68      3.82 o 
   4   1   1       10.59        8.70      1.46 o 
   5   1   1      177.77      177.78      5.58 o 
   6   1   1      130.27      120.19     11.90 o 
   7   1   1        3.67       11.36      3.91 o 
   8   1   1        0.70        1.90      5.60 o 
   9   1   1        3.39        6.17      3.88 o 
  -9   2   1        8.26        6.73      4.41 o 
  -8   2   1      115.25      138.24     12.56 o 
  -7   2   1       26.74       28.11      3.19 o 
  -6   2   1      219.79      194.60      8.08 o 
  -5   2   1       46.25       50.85      5.50 o 
  -4   2   1      353.76      346.93      8.50 o 
  -3   2   1      286.25      307.61      5.26 o 
  -2   2   1        6.02        4.44      0.74 o 
  -1   2   1    14317.63    14808.36     85.24 o 
   0   2   1      102.35      106.68      2.19 o 
   1   2   1      561.08      604.46      5.63 o 
   2   2   1       17.38       19.59      2.48 o 
   3   2   1      120.13       98.98      5.00 o 
   4   2   1      110.47      102.66      5.05 o 
   5   2   1       27.90       22.35      3.40 o 
   6   2   1      626.06      522.64     15.82 o 
   7   2   1       16.23       11.26      3.26 o 
   8   2   1       40.57       38.14      5.84 o 
   9   2   1       14.37       17.35      7.57 o 
  -8   3   1       67.53       81.52      5.67 o 
  -7   3   1        8.31        6.58      2.16 o 
  -6   3   1        2.69        3.59      1.74 o 
  -5   3   1        0.01        0.31      1.81 o 
  -4   3   1       11.99       17.93      2.40 o 
  -3   3   1      163.05      164.98      4.08 o 
  -2   3   1      395.59      359.60      4.32 o 
  -1   3   1      570.80      566.53      5.68 o 
   0   3   1      105.62      107.24      2.84 o 
   1   3   1        6.77        3.90      1.17 o 
   2   3   1       19.30       30.69      1.57 o 
   3   3   1        8.95        6.80      1.94 o 
   4   3   1       63.55       56.25      4.29 o 
   5   3   1      747.73      750.16     21.34 o 
   6   3   1      150.77      151.96      7.29 o 
   7   3   1        3.89        4.30      2.60 o 
   8   3   1        2.60        6.21      3.36 o 
  -8   4   1        5.46        8.03      2.56 o 
  -7   4   1        6.54        7.18      2.44 o 
  -6   4   1       40.67       31.01      3.47 o 
  -5   4   1       89.77       79.04      4.87 o 
  -4   4   1       37.31       41.98      3.94 o 
  -3   4   1       60.88       54.70      2.19 o 
  -2   4   1     4119.66     4246.93     27.89 o 
  -1   4   1      387.19      386.94      4.99 o 
   0   4   1       21.80       22.65      1.47 o 
   1   4   1       78.93       86.77      2.55 o 
   2   4   1        7.07        5.30      0.88 o 
   3   4   1       37.78       34.82      3.25 o 
   4   4   1       24.61       24.54      3.43 o 
   5   4   1      208.20      194.25      7.55 o 
   6   4   1       11.27        8.88      2.93 o 
   7   4   1        0.23        1.25      2.06 o 
   8   4   1        1.72        4.32      2.50 o 
  -7   5   1       10.55        8.93      3.13 o 
  -6   5   1       22.58       23.91      3.27 o 
  -5   5   1       15.00       14.47      5.46 o 
  -4   5   1       42.43       52.09      4.03 o 
  -3   5   1       40.07       38.36      2.46 o 
  -2   5   1        2.86        3.05      0.99 o 
  -1   5   1      215.42      221.22      4.07 o 
   0   5   1        3.69        3.61      0.99 o 
   1   5   1       13.15       11.38      1.27 o 
   2   5   1       84.24       87.14      3.30 o 
   3   5   1       89.13       81.20      3.36 o 
   4   5   1      180.43      174.06      9.74 o 
   5   5   1       40.92       40.42      8.60 o 
   6   5   1       48.31       47.84      4.92 o 
   7   5   1        2.56        2.97      2.48 o 
  -7   6   1        3.60        7.84      3.25 o 
  -6   6   1        2.78        0.84      2.35 o 
  -5   6   1       53.49       52.11      5.39 o 
  -4   6   1        0.38        7.04      2.59 o 
  -3   6   1      376.86      354.71      9.81 o 
  -2   6   1      141.43      126.38      3.88 o 
  -1   6   1       67.44       58.03      4.28 o 
   0   6   1       17.30       21.60      2.14 o 
   1   6   1       12.74       15.97      2.24 o 
   2   6   1       93.40       92.51      3.82 o 
   3   6   1        0.26       -0.74      1.48 o 
   4   6   1       46.60       41.73      7.30 o 
   5   6   1        6.74        4.46      3.52 o 
   6   6   1       49.09       43.97      5.17 o 
   7   6   1        0.02       12.03      3.34 o 
  -6   7   1        0.13        4.86      3.13 o 
  -5   7   1       17.81       15.16      4.30 o 
  -4   7   1       13.99       11.25      3.57 o 
  -3   7   1       12.40       17.35      4.38 o 
  -2   7   1        2.47        3.44      2.01 o 
  -1   7   1       14.17       17.34      2.39 o 
   0   7   1       59.50       56.39      4.84 o 
   1   7   1       19.13       22.62      2.67 o 
   2   7   1       17.08       18.00      2.99 o 
   3   7   1        1.28       -1.03      2.05 o 
   4   7   1       23.97       28.81      4.10 o 
   5   7   1        0.00        2.30      2.50 o 
   6   7   1        1.04        3.54      2.30 o 
  -5   8   1        4.65        1.31      4.39 o 
  -4   8   1        3.44        5.95      3.40 o 
  -3   8   1       16.78       16.43      5.82 o 
  -2   8   1        2.19        1.06      2.73 o 
  -1   8   1        8.57        5.56      2.28 o 
   0   8   1        6.37        9.44      2.30 o 
   1   8   1       13.70       12.34      2.80 o 
   2   8   1        5.17        4.79      2.36 o 
   3   8   1       54.68       78.65     13.91 o 
   4   8   1       12.11       15.28      4.57 o 
   5   8   1        6.62        6.71      5.09 o 
  -3   9   1        1.54        4.37      3.88 o 
  -2   9   1       31.91       37.27      6.46 o 
  -1   9   1        0.07       -0.97      2.66 o 
   0   9   1       10.32        7.18      2.85 o 
   1   9   1       39.04       39.69      4.56 o 
   2   9   1        1.31       -1.36      2.73 o 
   3   9   1        0.78        1.52      3.60 o 
  -8   0   2      124.98      122.93     15.25 o 
  -6   0   2       83.68       82.43      4.01 o 
  -4   0   2      831.24      846.19     15.43 o 
  -2   0   2      161.73      147.18      4.57 o 
   0   0   2     4099.55     4153.40     54.13 o 
   2   0   2      100.14       88.19      3.58 o 
   4   0   2       28.00       36.14      4.90 o 
   6   0   2      119.37      119.20      6.62 o 
   8   0   2       63.28       45.93      9.72 o 
  -9   1   2        3.68        9.19      3.94 o 
  -8   1   2        0.73       -0.41      2.68 o 
  -7   1   2        7.42       11.30      3.94 o 
  -6   1   2        8.56        7.84      1.98 o 
  -5   1   2        7.24       10.48      1.72 o 
  -4   1   2      204.56      190.37      3.96 o 
  -3   1   2      156.98      179.11      4.16 o 
  -2   1   2       40.83       49.21      2.75 o 
  -1   1   2       20.37       35.30      2.01 o 
   0   1   2      935.27      959.37      8.58 o 
   1   1   2     1438.97     1359.46     11.90 o 
   2   1   2      277.04      265.48      4.20 o 
   3   1   2      707.95      751.18      8.97 o 
   4   1   2      893.61      961.27     11.55 o 
   5   1   2       29.07       29.94      2.48 o 
   6   1   2        0.11        3.54      2.24 o 
   7   1   2       10.04        7.27      3.76 o 
   8   1   2        9.05        9.81      3.59 o 
   9   1   2        6.15       12.29      4.13 o 
  -9   2   2        0.03        3.41      4.20 o 
  -8   2   2       60.80       76.08      8.74 o 
  -7   2   2       24.00       20.10      2.83 o 
  -6   2   2       18.90       19.52      3.38 o 
  -5   2   2       96.17       89.89      7.66 o 
  -4   2   2       58.23       65.34      3.04 o 
  -3   2   2      547.81      566.60      8.44 o 
  -2   2   2     1542.85     1746.08     13.20 o 
  -1   2   2     4120.67     4309.17     28.48 o 
   0   2   2     1076.01     1178.03     12.85 o 
   1   2   2      112.37      103.95      3.50 o 
   2   2   2     1902.27     1884.48     20.16 o 
   3   2   2        0.55       -0.61      1.22 o 
   4   2   2      438.91      470.87      9.82 o 
   5   2   2       10.32       11.70      2.77 o 
   6   2   2      188.90      169.04      7.49 o 
   7   2   2        0.58        2.99      3.37 o 
   8   2   2        0.76       13.25      5.09 o 
  -8   3   2       41.53       37.87      5.35 o 
  -7   3   2       42.60       49.12      4.28 o 
  -6   3   2       26.75       24.48      3.22 o 
  -5   3   2      172.85      149.43      7.75 o 
  -4   3   2       45.44       49.53      3.14 o 
  -3   3   2      144.99      140.68      2.88 o 
  -2   3   2     1140.93     1240.94     10.03 o 
  -1   3   2      377.20      367.86      4.67 o 
   0   3   2       56.33       53.40      1.79 o 
   1   3   2      669.07      649.59      9.58 o 
   2   3   2      759.29      737.13      8.87 o 
   3   3   2      174.78      182.44      5.55 o 
   4   3   2        2.30        0.78      2.09 o 
   5   3   2        8.01        5.67      2.89 o 
   6   3   2        6.91        3.99      2.28 o 
   7   3   2        0.49        2.69      2.82 o 
   8   3   2        0.20        0.44      4.09 o 
  -8   4   2       27.20       24.57      3.59 o 
  -7   4   2       12.60       18.22      5.27 o 
  -6   4   2       36.61       39.56      3.81 o 
  -5   4   2        5.17        6.08      2.14 o 
  -4   4   2        0.91        0.55      1.49 o 
  -3   4   2      218.19      231.61      5.39 o 
  -2   4   2      824.58      799.17      7.94 o 
  -1   4   2        7.24        9.16      1.12 o 
   0   4   2      243.38      231.18      3.59 o 
   1   4   2        0.33        2.21      1.20 o 
   2   4   2       53.40       51.96      2.94 o 
   3   4   2      307.39      299.97     12.27 o 
   4   4   2       17.87       16.01      2.94 o 
   5   4   2      913.02      883.51     16.33 o 
   6   4   2        5.34        8.20      2.75 o 
   7   4   2        0.05        2.14      3.36 o 
   8   4   2        7.46        7.47      3.04 o 
  -7   5   2        3.26        5.65      2.31 o 
  -6   5   2        4.00        3.45      2.08 o 
  -5   5   2        3.05        5.32      2.45 o 
  -4   5   2       68.24       68.07      4.27 o 
  -3   5   2       56.07       57.78      3.89 o 
  -2   5   2      215.73      223.68      4.20 o 
  -1   5   2      251.13      237.60      4.20 o 
   0   5   2       36.31       35.40      2.63 o 
   1   5   2       52.38       67.86      3.25 o 
   2   5   2       21.20       19.27      1.91 o 
   3   5   2       19.07       13.06      2.83 o 
   4   5   2      152.76      146.06     10.58 o 
   5   5   2        6.51        9.28      3.73 o 
   6   5   2       33.28       34.65      5.68 o 
   7   5   2        2.42        9.09      2.91 o 
  -7   6   2       17.41       18.81      4.32 o 
  -6   6   2        9.67       13.09      3.22 o 
  -5   6   2       22.75       26.82      4.19 o 
  -4   6   2        9.11        6.43      3.28 o 
  -3   6   2      570.66      501.53     10.94 o 
  -2   6   2       17.05       21.06      1.84 o 
  -1   6   2       53.02       50.79      2.98 o 
   0   6   2        0.04        1.21      1.18 o 
   1   6   2       73.37       84.72      3.68 o 
   2   6   2        2.02        0.05      1.25 o 
   3   6   2        2.63        4.82      1.71 o 
   4   6   2      332.90      327.23     11.11 o 
   5   6   2       12.72       16.06      3.21 o 
   6   6   2       21.53       23.80      5.32 o 
   7   6   2        2.34        6.83      2.66 o 
  -6   7   2        0.86        3.33      5.34 o 
  -5   7   2        0.25        5.07      3.12 o 
  -4   7   2       31.90       36.72      5.65 o 
  -3   7   2      140.27      148.99     19.37 o 
  -2   7   2       18.15       22.29      4.41 o 
  -1   7   2        0.92        1.20      1.90 o 
   0   7   2      113.55      108.02      4.93 o 
   1   7   2        0.85        4.05      1.54 o 
   2   7   2        2.02        5.46      1.82 o 
   3   7   2       84.05       80.91      4.83 o 
   4   7   2        3.42        5.45      4.35 o 
   5   7   2        0.36        3.92      2.32 o 
   6   7   2        0.48       -0.15      2.39 o 
  -5   8   2        0.00       -3.03      6.06 o 
  -4   8   2      137.76      138.61     11.06 o 
  -3   8   2       13.58       15.39      4.41 o 
  -2   8   2        0.81        1.37      3.12 o 
  -1   8   2        2.12        1.27      2.01 o 
   0   8   2       14.95       12.47      2.35 o 
   1   8   2        1.68        3.26      2.19 o 
   2   8   2       11.86       12.40      2.85 o 
   3   8   2       95.68      106.99     10.13 o 
   4   8   2        0.44       -0.97      3.11 o 
   5   8   2        0.57        3.23      4.42 o 
  -3   9   2        5.16        3.48      3.75 o 
  -2   9   2       23.84       31.75      5.95 o 
  -1   9   2        1.39        7.86      3.49 o 
   0   9   2       15.93       16.52      2.87 o 
   1   9   2        1.94        3.75      2.33 o 
   2   9   2       10.30       15.70      4.21 o 
   3   9   2        0.10        5.21      3.27 o 
  -9   0   3        1.45        4.32      4.95 o 
  -7   0   3        2.15       -1.84      3.69 o 
  -5   0   3      217.81      202.40      5.40 o 
  -3   0   3      822.25      949.95     10.65 o 
  -1   0   3     1153.33     1232.08     21.12 o 
   1   0   3     6195.27     6444.75     67.96 o 
   3   0   3     1962.13     2240.05     28.93 o 
   5   0   3       27.05       25.92      3.58 o 
   7   0   3       58.22       66.33     10.93 o 
   9   0   3       15.86        7.00      5.39 o 
  -9   1   3        6.89        9.98      4.29 o 
  -8   1   3       63.48       46.82      7.28 o 
  -7   1   3        1.09       -0.12      4.82 o 
  -6   1   3       74.06       89.20      4.29 o 
  -5   1   3       52.58       65.64      2.75 o 
  -4   1   3      364.78      412.66      5.77 o 
  -3   1   3      685.86      802.85     10.06 o 
  -2   1   3        8.46        6.69      1.10 o 
  -1   1   3     1756.77     1877.28     15.52 o 
   0   1   3     3988.09     4280.78     36.53 o 
   1   1   3      477.84      484.48      5.95 o 
   2   1   3       57.66       60.70      2.31 o 
   3   1   3      249.83      286.79      5.24 o 
   4   1   3      228.10      232.33      5.15 o 
   5   1   3        0.16        2.70      1.31 o 
   6   1   3       10.70       11.45      2.72 o 
   7   1   3        8.51        6.91      3.42 o 
   8   1   3       82.09       82.73      8.80 o 
   9   1   3       46.83       46.58     10.92 o 
  -8   2   3        4.20       10.32      4.21 o 
  -7   2   3       71.14       65.18      4.55 o 
  -6   2   3       52.26       50.07      3.91 o 
  -5   2   3       70.67       63.34      5.23 o 
  -4   2   3      184.25      190.96      5.83 o 
  -3   2   3      290.93      351.65      9.63 o 
  -2   2   3      135.60      125.52      3.16 o 
  -1   2   3      116.64      102.94      2.66 o 
   0   2   3      386.29      390.62      7.08 o 
   1   2   3       43.91       46.56      1.69 o 
   2   2   3      489.98      494.66      8.05 o 
   3   2   3       43.60       39.58      2.91 o 
   4   2   3      121.24      115.32      3.45 o 
   5   2   3       97.20       93.67      7.31 o 
   6   2   3       25.20       19.55      3.44 o 
   7   2   3       45.82       33.94      4.43 o 
   8   2   3       28.60       25.75      5.32 o 
  -8   3   3        4.81        5.62      3.39 o 
  -7   3   3        7.45       11.85      2.48 o 
  -6   3   3       11.60       18.04      3.76 o 
  -5   3   3       64.01       63.40      4.30 o 
  -4   3   3       43.46       35.60      2.80 o 
  -3   3   3        1.96        1.52      0.88 o 
  -2   3   3     1122.16     1132.14     10.11 o 
  -1   3   3       18.91       17.19      1.49 o 
   0   3   3       16.50       12.40      1.73 o 
   1   3   3      195.97      178.39      4.86 o 
   2   3   3        0.01        0.32      1.12 o 
   3   3   3      123.96      111.39      4.52 o 
   4   3   3       45.46       45.72      3.87 o 
   5   3   3       75.10       70.65      5.19 o 
   6   3   3        9.25       14.23      3.07 o 
   7   3   3       16.86       19.99      3.69 o 
   8   3   3        5.25        1.38      3.45 o 
  -8   4   3        2.68        1.27      4.05 o 
  -7   4   3        8.13        9.12      2.36 o 
  -6   4   3       56.31       54.58      4.50 o 
  -5   4   3       25.99       29.80      4.61 o 
  -4   4   3        0.12       -0.69      1.38 o 
  -3   4   3       74.27       74.19      2.24 o 
  -2   4   3     1057.17     1050.35     10.53 o 
  -1   4   3      108.31      106.38      2.80 o 
   0   4   3       53.66       53.02      5.19 o 
   1   4   3       57.88       58.45      3.53 o 
   2   4   3        9.38       12.73      1.38 o 
   3   4   3       31.45       37.82      2.34 o 
   4   4   3       69.61       67.23      5.27 o 
   5   4   3       22.95       27.76      3.68 o 
   6   4   3       35.25       29.60      6.73 o 
   7   4   3       20.14       23.47      5.08 o 
   8   4   3        4.97       15.97      6.30 o 
  -7   5   3        1.91        6.06      2.47 o 
  -6   5   3        8.88        9.84      2.56 o 
  -5   5   3        0.11        0.37      1.59 o 
  -4   5   3       35.56       37.42      3.06 o 
  -3   5   3       62.38       65.51      4.09 o 
  -2   5   3       78.46       78.04      3.53 o 
  -1   5   3       32.11       34.63      2.00 o 
   0   5   3        0.66        1.07      1.22 o 
   1   5   3       16.41       13.45      1.96 o 
   2   5   3       44.82       41.92      2.97 o 
   3   5   3      184.48      173.46      8.42 o 
   4   5   3       14.72       16.08      3.93 o 
   5   5   3        6.34       11.90      3.92 o 
   6   5   3       38.54       44.22      6.37 o 
   7   5   3        7.22        9.80      4.33 o 
  -7   6   3        1.47        2.35      2.90 o 
  -6   6   3        0.00       -0.40      2.27 o 
  -5   6   3        0.07        3.42      3.32 o 
  -4   6   3        9.43        7.75      2.54 o 
  -3   6   3      415.24      385.78     13.79 o 
  -2   6   3      134.94      126.49      4.00 o 
  -1   6   3       73.94       70.92      3.47 o 
   0   6   3       43.26       37.96      3.51 o 
   1   6   3        0.53        1.48      1.35 o 
   2   6   3        6.88        8.65      1.73 o 
   3   6   3        1.99        0.52      2.59 o 
   4   6   3      218.87      228.54      8.43 o 
   5   6   3        1.86        2.12      2.18 o 
   6   6   3        0.00        1.76      2.27 o 
   7   6   3        1.72        6.18      2.68 o 
  -6   7   3       13.03       16.50      4.58 o 
  -5   7   3        0.24        6.25      3.34 o 
  -4   7   3        2.05        1.88      2.74 o 
  -3   7   3        9.23        7.60      3.35 o 
  -2   7   3       23.86       27.62      4.98 o 
  -1   7   3       40.87       48.04      3.65 o 
   0   7   3        0.02        1.29      1.30 o 
   1   7   3       15.88       18.08      2.58 o 
   2   7   3       39.86       39.01      3.35 o 
   3   7   3      101.40       98.37      6.64 o 
   4   7   3       55.78       49.86      6.20 o 
   5   7   3        1.80        1.23      2.52 o 
   6   7   3        0.06        4.04      2.73 o 
  -5   8   3       12.13       10.90      4.36 o 
  -4   8   3      166.55      175.17     18.56 o 
  -3   8   3       60.20       67.37      7.84 o 
  -2   8   3       10.40       15.43      4.28 o 
  -1   8   3       19.46       22.39      4.67 o 
   0   8   3       10.57       13.99      2.40 o 
   1   8   3       29.26       25.31      3.49 o 
   2   8   3        3.90        1.92      2.06 o 
   3   8   3       62.97       67.96      7.29 o 
   4   8   3        8.89        7.67      3.36 o 
   5   8   3        0.47        1.92      2.78 o 
  -3   9   3       16.07       22.52     16.72 o 
  -2   9   3       21.60       14.69      4.96 o 
  -1   9   3       10.39        8.74      3.70 o 
   0   9   3        5.70       -0.11      2.06 o 
   1   9   3       15.26       15.93      3.28 o 
   2   9   3       20.49       23.23      5.88 o 
   3   9   3        5.89        7.47      3.71 o 
  -8   0   4       39.54       31.18      7.60 o 
  -6   0   4        9.60       14.08      3.70 o 
  -4   0   4      883.02      987.29     15.36 o 
  -2   0   4     1017.96     1014.65     14.05 o 
   0   0   4      307.93      293.67      6.70 o 
   2   0   4      457.17      521.71     10.18 o 
   4   0   4       12.85       14.23      2.70 o 
   6   0   4        3.22        4.21      4.29 o 
   8   0   4       43.32       43.44      9.24 o 
  -9   1   4        0.79       11.32      4.59 o 
  -8   1   4        0.63       -0.80      3.39 o 
  -7   1   4       17.74       23.32      5.18 o 
  -6   1   4       74.84       77.20      4.17 o 
  -5   1   4      103.44      113.34      8.43 o 
  -4   1   4      276.42      300.30      6.94 o 
  -3   1   4      210.06      200.21      5.44 o 
  -2   1   4        6.34        6.23      1.02 o 
  -1   1   4      323.41      348.43      5.25 o 
   0   1   4      422.38      394.17      5.63 o 
   1   1   4      553.38      538.93      6.93 o 
   2   1   4       82.54       84.97      2.76 o 
   3   1   4      849.50      950.40     11.32 o 
   4   1   4      283.96      295.20      7.38 o 
   5   1   4       28.73       29.29      2.61 o 
   6   1   4       99.44       83.38      6.44 o 
   7   1   4      115.03       99.86      9.00 o 
   8   1   4        4.07       16.01      4.33 o 
  -8   2   4        4.72        7.89      4.38 o 
  -7   2   4        0.71        3.28      3.32 o 
  -6   2   4        0.54        3.55      1.72 o 
  -5   2   4      170.42      159.72      5.96 o 
  -4   2   4        5.83        6.62      1.62 o 
  -3   2   4       40.29       47.17      2.54 o 
  -2   2   4        3.42        7.17      1.16 o 
  -1   2   4      106.14       97.32      2.40 o 
   0   2   4      988.93      909.25      9.61 o 
   1   2   4       35.86       30.09      1.86 o 
   2   2   4      727.83      795.89      9.48 o 
   3   2   4      107.48      110.58      5.42 o 
   4   2   4       93.65      104.34      3.72 o 
   5   2   4       64.97       68.54      5.12 o 
   6   2   4      175.98      165.35      7.24 o 
   7   2   4       86.76       81.37      6.54 o 
   8   2   4        0.15        0.64      2.97 o 
  -8   3   4       30.83       38.09      5.33 o 
  -7   3   4        0.03        2.75      1.80 o 
  -6   3   4        0.89       -0.31      1.41 o 
  -5   3   4       18.16       14.44      2.24 o 
  -4   3   4      114.91      129.24      6.39 o 
  -3   3   4       26.78       32.01      2.49 o 
  -2   3   4      148.73      135.81      2.93 o 
  -1   3   4       63.00       54.12      2.43 o 
   0   3   4       95.91       98.15      3.65 o 
   1   3   4      183.03      174.97      5.95 o 
   2   3   4     1097.25     1131.93     14.17 o 
   3   3   4        6.07        8.21      1.99 o 
   4   3   4        0.01       -0.89      1.78 o 
   5   3   4      187.54      155.72      6.97 o 
   6   3   4      125.43      105.56      6.69 o 
   7   3   4        0.65        2.10      2.33 o 
   8   3   4       37.96       46.48     10.42 o 
  -8   4   4       16.37       19.15      5.34 o 
  -7   4   4       39.70       42.14      4.50 o 
  -6   4   4       75.13       66.03      4.81 o 
  -5   4   4        5.01        4.93      1.76 o 
  -4   4   4        9.19        5.94      1.77 o 
  -3   4   4      417.31      402.82      7.64 o 
  -2   4   4       10.46       13.68      1.38 o 
  -1   4   4      712.01      694.96      7.81 o 
   0   4   4        0.04        0.76      1.16 o 
   1   4   4        3.81       11.47      1.93 o 
   2   4   4        0.51        0.94      1.32 o 
   3   4   4        6.51       11.49      3.01 o 
   4   4   4       10.52       10.35      2.58 o 
   5   4   4        1.31        4.60      3.02 o 
   6   4   4        0.36        1.55      3.17 o 
   7   4   4       50.32       51.79      7.21 o 
   8   4   4       20.05       29.95      6.49 o 
  -7   5   4       27.45       27.65      3.66 o 
  -6   5   4        5.72        4.61      2.11 o 
  -5   5   4       42.24       40.12      3.43 o 
  -4   5   4      227.12      211.40      6.47 o 
  -3   5   4      179.76      154.12      5.41 o 
  -2   5   4      102.46       98.41      4.23 o 
  -1   5   4       28.00       29.55      2.28 o 
   0   5   4       11.68       11.84      2.09 o 
   1   5   4      232.73      188.15     17.63 o 
   2   5   4      151.76      149.10      5.69 o 
   3   5   4       17.89        8.47      5.54 o 
   4   5   4       24.94       22.43      4.39 o 
   5   5   4        2.39        0.49      4.33 o 
   6   5   4        0.49        4.53      3.53 o 
   7   5   4        4.14        5.53      3.81 o 
  -7   6   4       31.36       32.95      4.93 o 
  -6   6   4        9.80        9.11      3.17 o 
  -5   6   4        8.70        9.53      2.31 o 
  -4   6   4      165.82      156.38      6.52 o 
  -3   6   4       18.70       18.07      3.14 o 
  -2   6   4        0.35        3.82      1.55 o 
  -1   6   4        0.10        3.36      1.37 o 
   0   6   4       31.33       35.26      2.73 o 
   1   6   4       27.62       27.45      2.53 o 
   2   6   4      123.06      117.00      4.97 o 
   3   6   4       20.68       19.27      4.38 o 
   4   6   4       34.47       35.49      5.60 o 
   5   6   4       55.82       59.25      7.40 o 
   6   6   4        0.14       -1.55      3.10 o 
  -6   7   4        0.01       -1.51      3.02 o 
  -5   7   4       16.28       16.04      4.44 o 
  -4   7   4       29.00       28.46     10.93 o 
  -3   7   4      117.84      108.74      9.27 o 
  -2   7   4        0.43        1.04      2.41 o 
  -1   7   4       32.89       28.62      2.84 o 
   0   7   4       26.90       23.32      2.42 o 
   1   7   4        2.85        4.80      1.61 o 
   2   7   4        5.29        5.60      1.85 o 
   3   7   4       15.02       13.69      3.51 o 
   4   7   4       13.26       16.50      4.50 o 
   5   7   4        3.38        5.26      2.83 o 
   6   7   4       18.49       14.50      3.65 o 
  -5   8   4       15.47       10.30      5.51 o 
  -4   8   4       59.86       52.37      7.23 o 
  -3   8   4        0.59        1.23      6.61 o 
  -2   8   4        0.50        5.67      3.66 o 
  -1   8   4       19.90       18.78      4.45 o 
   0   8   4       18.84       19.76      2.73 o 
   1   8   4        0.70       -0.91      1.82 o 
   2   8   4        5.77        2.26      2.21 o 
   3   8   4      124.25      127.30      7.91 o 
   4   8   4       14.04       13.94      3.49 o 
  -3   9   4       24.78       33.05      6.09 o 
  -2   9   4       30.47       48.30      6.88 o 
  -1   9   4        0.42        3.51      5.56 o 
   0   9   4       21.32       16.57      3.83 o 
   1   9   4       15.92       17.10      3.32 o 
   2   9   4       14.14       10.19      3.05 o 
   3   9   4        1.51        4.14      3.40 o 
  -7   0   5       57.53       73.21     11.63 o 
  -5   0   5      308.22      305.64      9.61 o 
  -3   0   5      348.26      356.32      7.68 o 
  -1   0   5      204.56      243.58      6.91 o 
   1   0   5      244.32      237.63      9.13 o 
   3   0   5       29.54       40.84      3.81 o 
   5   0   5      348.75      342.42     10.62 o 
   7   0   5       17.41       11.20      5.64 o 
  -8   1   5        6.73        8.04      8.79 o 
  -7   1   5      105.64       92.95     11.70 o 
  -6   1   5       21.61       16.31      3.38 o 
  -5   1   5      137.37      130.46      8.78 o 
  -4   1   5        9.90        9.25      1.71 o 
  -3   1   5       59.15       76.35      3.76 o 
  -2   1   5      356.29      383.15      5.57 o 
  -1   1   5      169.73      152.34      3.61 o 
   0   1   5       14.71       16.93      1.59 o 
   1   1   5      475.37      492.50      7.02 o 
   2   1   5       16.26       18.86      1.84 o 
   3   1   5      415.93      432.02      7.32 o 
   4   1   5        0.16        0.99      1.13 o 
   5   1   5        0.03        2.00      1.53 o 
   6   1   5        1.65        4.16      2.26 o 
   7   1   5        0.42        2.30      4.14 o 
   8   1   5        6.70        5.32      6.22 o 
  -8   2   5        4.03       14.02      4.83 o 
  -7   2   5        2.70        3.53      2.76 o 
  -6   2   5      115.62      121.52      5.35 o 
  -5   2   5       11.62       16.22      2.46 o 
  -4   2   5      137.24      129.54      4.87 o 
  -3   2   5       49.24       68.98      3.18 o 
  -2   2   5      156.75      173.41      4.18 o 
  -1   2   5       52.80       50.97      2.09 o 
   0   2   5      613.82      618.28      7.89 o 
   1   2   5      156.90      165.57      4.87 o 
   2   2   5      193.22      222.71      4.69 o 
   3   2   5       66.03       69.18      3.07 o 
   4   2   5       83.88       72.70      3.42 o 
   5   2   5      245.75      227.10      7.81 o 
   6   2   5        9.88       13.45      2.91 o 
   7   2   5        5.77        5.37      2.58 o 
   8   2   5        9.20       11.92      4.06 o 
  -8   3   5        0.29        3.29      3.05 o 
  -7   3   5        0.92        2.18      2.17 o 
  -6   3   5       79.98       73.75      4.93 o 
  -5   3   5      403.62      402.42      8.13 o 
  -4   3   5        1.20        0.81      1.59 o 
  -3   3   5       72.01       70.98      3.92 o 
  -2   3   5      112.52      117.11      3.60 o 
  -1   3   5      608.98      576.80      8.02 o 
   0   3   5      241.37      217.67      4.06 o 
   1   3   5       40.59       44.38      3.24 o 
   2   3   5       17.48       22.15      1.97 o 
   3   3   5       22.34       21.01      2.58 o 
   4   3   5      135.61      135.08     12.87 o 
   5   3   5       40.41       42.61      4.30 o 
   6   3   5        8.29        5.81      2.53 o 
   7   3   5       63.06       72.67     11.30 o 
   8   3   5       18.66        9.62      6.95 o 
  -8   4   5        2.16        6.02      3.58 o 
  -7   4   5        0.48        6.81      2.40 o 
  -6   4   5        7.47       11.18      2.57 o 
  -5   4   5       51.25       53.81      3.83 o 
  -4   4   5       54.09       53.57      4.03 o 
  -3   4   5       80.77       78.92      5.03 o 
  -2   4   5        3.78        3.60      1.03 o 
  -1   4   5       19.69       15.89      1.70 o 
   0   4   5        0.93        2.47      1.32 o 
   1   4   5      995.09      979.10     14.82 o 
   2   4   5        0.15        0.65      2.33 o 
   3   4   5        0.00       -0.57      2.27 o 
   4   4   5       45.28       45.91      6.61 o 
   5   4   5       11.38       12.73      5.21 o 
   6   4   5      196.37      198.46     28.32 o 
   7   4   5        6.41        7.61      4.03 o 
  -7   5   5        1.51        3.15      3.45 o 
  -6   5   5       15.74       17.93      3.15 o 
  -5   5   5      126.46      119.45      5.60 o 
  -4   5   5      125.91      131.78      6.83 o 
  -3   5   5       93.67       94.33      5.59 o 
  -2   5   5        4.50        5.35      1.25 o 
  -1   5   5        1.86        0.51      1.55 o 
   0   5   5       92.95       86.25      5.36 o 
   1   5   5       30.36       23.89      4.06 o 
   2   5   5        6.49        8.47      2.19 o 
   3   5   5       35.18       37.19     11.90 o 
   4   5   5       69.10       69.67      7.04 o 
   5   5   5      157.24      156.07     25.45 o 
   6   5   5        2.73        3.15      3.81 o 
   7   5   5       17.60       32.50      6.33 o 
  -6   6   5        0.03       -0.82      3.19 o 
  -5   6   5        0.44        3.91      2.17 o 
  -4   6   5        0.78       -1.17      2.35 o 
  -3   6   5       21.23       19.25      3.26 o 
  -2   6   5      200.39      208.65      7.18 o 
  -1   6   5       15.32       16.33      1.99 o 
   0   6   5        0.41        2.06      1.35 o 
   1   6   5       31.91       34.02      2.79 o 
   2   6   5       20.18       21.39      3.51 o 
   3   6   5       37.37       45.82      5.89 o 
   4   6   5       10.99       13.14      3.94 o 
   5   6   5       14.31       17.61      4.45 o 
   6   6   5        0.00       -0.21      3.21 o 
  -6   7   5        0.15       -2.52      5.05 o 
  -5   7   5        6.00        5.08      5.07 o 
  -4   7   5      106.62       87.63      8.77 o 
  -3   7   5       62.68       79.48      8.15 o 
  -2   7   5        7.65        9.14      2.72 o 
  -1   7   5        3.14        5.76      1.57 o 
   0   7   5       38.45       33.37      2.77 o 
   1   7   5       34.04       35.32      3.02 o 
   2   7   5       10.40       11.37      2.26 o 
   3   7   5        3.48        5.78      2.43 o 
   4   7   5        0.03       -0.45      2.05 o 
   5   7   5        0.03       -1.06      2.30 o 
  -4   8   5        5.38        7.69      5.29 o 
  -3   8   5       38.10       42.70      6.57 o 
  -2   8   5        1.85        3.96      4.11 o 
  -1   8   5        0.78        1.20      3.01 o 
   0   8   5        0.67        4.10      2.43 o 
   1   8   5       53.93       49.87      4.65 o 
   2   8   5       54.83       54.41      4.35 o 
   3   8   5        1.01        3.21      2.48 o 
   4   8   5       13.41       14.74      5.65 o 
  -2   9   5       19.15       20.81      5.22 o 
  -1   9   5       25.67       29.65      9.53 o 
   0   9   5       11.30       12.27      3.69 o 
   1   9   5        1.69        4.23      2.49 o 
   2   9   5        3.87        6.50      2.67 o 
  -8   0   6       38.49       42.52     10.22 o 
  -6   0   6       99.59       68.89     11.14 o 
  -4   0   6        0.31        1.52      1.79 o 
  -2   0   6        5.56        5.07      2.69 o 
   0   0   6       13.37        5.17      1.58 o 
   2   0   6      486.55      534.59     11.54 o 
   4   0   6     1378.09     1464.23     24.12 o 
   6   0   6      242.04      228.64      9.36 o 
   8   0   6       23.18       44.94      9.66 o 
  -8   1   6        9.10        6.20      4.51 o 
  -7   1   6        0.50       -1.66      3.33 o 
  -6   1   6      246.56      238.12     11.49 o 
  -5   1   6       53.50       50.62      6.16 o 
  -4   1   6      122.69      130.97      4.68 o 
  -3   1   6      100.64       99.19      4.09 o 
  -2   1   6       13.99        8.47      1.40 o 
  -1   1   6      944.64      962.45     11.15 o 
   0   1   6     1046.66     1085.79     13.10 o 
   1   1   6      240.93      254.88      5.18 o 
   2   1   6      128.24      161.13      4.30 o 
   3   1   6      143.44      161.59      4.62 o 
   4   1   6       35.08       38.06      2.97 o 
   5   1   6      169.69      148.84      5.06 o 
   6   1   6       54.71       57.00      5.15 o 
   7   1   6        2.52        2.05      2.80 o 
   8   1   6        1.13        1.35      3.38 o 
  -8   2   6       25.56       27.54      6.75 o 
  -7   2   6       38.78       42.85      5.30 o 
  -6   2   6        3.91        7.07      2.76 o 
  -5   2   6       95.81       98.43      8.69 o 
  -4   2   6      410.35      410.72     13.43 o 
  -3   2   6        9.64       10.32      1.64 o 
  -2   2   6      461.81      454.81      6.97 o 
  -1   2   6      148.50      159.34      4.03 o 
   0   2   6      757.87      834.69     10.19 o 
   1   2   6      270.08      279.92      6.09 o 
   2   2   6      103.67      100.83      3.56 o 
   3   2   6       19.95       23.98      3.36 o 
   4   2   6       41.58       41.04      3.23 o 
   5   2   6       19.40       28.57      3.92 o 
   6   2   6       46.12       48.93      5.47 o 
   7   2   6       18.16       20.69      8.10 o 
   8   2   6        5.20        6.14      3.70 o 
  -8   3   6       18.12       11.65      6.62 o 
  -7   3   6       12.67       17.98      4.18 o 
  -6   3   6      174.05      162.98      6.58 o 
  -5   3   6      108.54       97.04      5.28 o 
  -4   3   6       25.45       25.16      5.09 o 
  -3   3   6      187.52      190.74      5.05 o 
  -2   3   6       53.59       60.20      3.17 o 
  -1   3   6        0.98        2.27      1.09 o 
   0   3   6       38.86       39.95      2.77 o 
   1   3   6       50.84       51.10      2.37 o 
   2   3   6      331.23      320.48      6.71 o 
   3   3   6       43.40       42.14      6.43 o 
   4   3   6        0.05        3.38      2.42 o 
   5   3   6        0.54        0.23      2.08 o 
   6   3   6        1.58        2.05      2.27 o 
   7   3   6        0.55        3.81      3.38 o 
   8   3   6        0.05       -2.47      5.12 o 
  -7   4   6       18.15       22.02      3.80 o 
  -6   4   6       24.36       21.32      3.03 o 
  -5   4   6       54.69       45.93      3.60 o 
  -4   4   6       10.94       12.34      2.60 o 
  -3   4   6        8.71       12.52      1.83 o 
  -2   4   6       47.79       43.02      2.86 o 
  -1   4   6      149.88      142.50      7.74 o 
   0   4   6      366.24      352.22     12.85 o 
   1   4   6        7.48        5.41      1.72 o 
   2   4   6        0.04        2.26      2.04 o 
   3   4   6       77.84       60.97      8.08 o 
   4   4   6       77.28       66.53      6.83 o 
   5   4   6       17.21       18.19      4.41 o 
   6   4   6       33.51       30.34      5.62 o 
   7   4   6       28.68       29.94      5.93 o 
  -7   5   6        0.02        2.56      2.35 o 
  -6   5   6       10.93        9.35      2.37 o 
  -5   5   6        2.17        3.19      1.84 o 
  -4   5   6       40.54       34.38      3.47 o 
  -3   5   6       47.78       41.41      3.68 o 
  -2   5   6       78.12       67.86      7.53 o 
  -1   5   6        4.14        3.84      1.72 o 
   0   5   6        0.76        0.67      1.49 o 
   1   5   6       89.26       78.88      4.99 o 
   2   5   6       65.34       66.09      6.33 o 
   3   5   6      124.23      101.54      8.04 o 
   4   5   6        4.63        5.73      3.97 o 
   5   5   6        3.39        3.03      3.60 o 
   6   5   6       23.33       32.84      7.86 o 
   7   5   6       15.10       32.03     13.25 o 
  -6   6   6        1.05       -1.43      2.86 o 
  -5   6   6        3.25        2.90      2.26 o 
  -4   6   6       10.41       12.45      3.12 o 
  -3   6   6        0.85        3.28      2.11 o 
  -2   6   6       62.81       67.23      4.35 o 
  -1   6   6        5.87        6.83      1.72 o 
   0   6   6      257.99      246.77      6.41 o 
   1   6   6       29.74       34.56      3.78 o 
   2   6   6        6.54        3.78      1.90 o 
   3   6   6        1.35        5.36      2.62 o 
   4   6   6        7.66       13.90      4.08 o 
   5   6   6        0.83        2.98      3.55 o 
   6   6   6        7.85        4.18      7.23 o 
  -5   7   6        0.03       -1.13      8.62 o 
  -4   7   6       20.83       18.02      4.06 o 
  -3   7   6        8.47        8.38      2.91 o 
  -2   7   6       39.78       39.80      4.49 o 
  -1   7   6        2.23        4.65      1.89 o 
   0   7   6        7.71       12.54      1.94 o 
   1   7   6        2.85        2.90      2.25 o 
   2   7   6        4.59        7.82      2.52 o 
   3   7   6       37.97       37.74      5.65 o 
   4   7   6       66.70       56.60      7.33 o 
   5   7   6       17.39       23.94      5.49 o 
  -4   8   6        4.28       12.08      4.05 o 
  -3   8   6       10.44       20.10      4.80 o 
  -2   8   6        0.97        3.72      3.33 o 
  -1   8   6       88.18       96.22     13.85 o 
   0   8   6        7.61        9.68      2.30 o 
   1   8   6       32.31       31.46      3.38 o 
   2   8   6        0.13        1.89      1.87 o 
   3   8   6        2.63       10.21      3.82 o 
   4   8   6        8.68       14.02      3.65 o 
  -2   9   6        6.80       11.30      4.71 o 
  -1   9   6        0.41       -1.23      4.88 o 
   0   9   6        6.47        9.26      3.65 o 
   1   9   6        6.52        4.02      2.51 o 
  -7   0   7       84.55      103.56     14.40 o 
  -5   0   7      290.78      276.87     16.71 o 
  -3   0   7      162.65      163.66     11.15 o 
  -1   0   7     2436.91     2716.13     36.13 o 
   1   0   7      572.97      660.89     13.55 o 
   3   0   7       14.11       24.65      5.22 o 
   5   0   7      195.65      202.07      8.64 o 
   7   0   7       30.71       34.39      8.26 o 
  -8   1   7       36.25       46.23      7.15 o 
  -7   1   7      222.74      236.82     13.31 o 
  -6   1   7       67.58       72.34      7.87 o 
  -5   1   7      110.07      109.29      4.84 o 
  -4   1   7       21.41       19.55      2.12 o 
  -3   1   7      163.59      165.76      4.75 o 
  -2   1   7      280.89      275.19      6.02 o 
  -1   1   7        3.51        5.94      1.59 o 
   0   1   7       45.47       59.13      3.13 o 
   1   1   7      316.14      344.54      6.52 o 
   2   1   7      146.49      145.23      4.32 o 
   3   1   7       16.63       20.62      2.91 o 
   4   1   7       67.75       74.17      4.08 o 
   5   1   7       23.29       18.00      2.48 o 
   6   1   7       24.07       25.54      3.97 o 
   7   1   7        7.70        3.12      3.21 o 
   8   1   7       10.90        6.84      4.03 o 
  -8   2   7       15.37       13.51      4.60 o 
  -7   2   7       13.01       18.03      5.24 o 
  -6   2   7      164.47      171.16     11.50 o 
  -5   2   7       17.69       18.27      2.50 o 
  -4   2   7        7.73        6.06      2.01 o 
  -3   2   7        0.56        8.08      1.53 o 
  -2   2   7       93.19       73.91      3.03 o 
  -1   2   7      170.03      175.81      4.56 o 
   0   2   7      254.76      272.32      6.47 o 
   1   2   7       77.64       63.89      2.99 o 
   2   2   7        0.00       -0.35      1.33 o 
   3   2   7      417.81      401.10      8.28 o 
   4   2   7       85.11       84.93      4.18 o 
   5   2   7      311.09      269.98      8.67 o 
   6   2   7       28.06       26.71      6.12 o 
   7   2   7       64.13       75.25      6.50 o 
   8   2   7        1.75        8.61      5.51 o 
  -8   3   7       16.82       14.70      4.41 o 
  -7   3   7       12.65       13.09      3.89 o 
  -6   3   7       12.13       13.80      2.46 o 
  -5   3   7       73.00       69.80      4.79 o 
  -4   3   7        1.55        2.29      2.13 o 
  -3   3   7       52.29       44.98      3.10 o 
  -2   3   7       53.64       61.89      5.58 o 
  -1   3   7      112.26      118.61      3.70 o 
   0   3   7       26.40       25.42      2.54 o 
   1   3   7      180.34      189.00      4.94 o 
   2   3   7      139.09      134.78      6.13 o 
   3   3   7      170.16      159.97      6.90 o 
   4   3   7       47.18       49.29      4.22 o 
   5   3   7        2.47        5.69      3.22 o 
   6   3   7        3.49        7.48      3.62 o 
   7   3   7        4.81        7.86      5.33 o 
  -7   4   7       36.24       34.61      5.23 o 
  -6   4   7       14.06        9.46      2.46 o 
  -5   4   7        0.35        0.75      1.67 o 
  -4   4   7        1.79        2.40      2.50 o 
  -3   4   7        4.13        4.90      2.34 o 
  -2   4   7       50.29       53.42      3.27 o 
  -1   4   7      144.37      146.01      9.81 o 
   0   4   7        3.41        4.51      1.65 o 
   1   4   7        8.38        9.65      2.69 o 
   2   4   7      108.43       95.45      7.21 o 
   3   4   7       61.83       53.56      6.04 o 
   4   4   7      235.80      206.39      9.93 o 
   5   4   7        1.27        2.06      4.47 o 
   6   4   7       12.25       12.75      4.04 o 
   7   4   7       35.50       39.46      6.61 o 
  -7   5   7       33.11       33.15      4.13 o 
  -6   5   7        0.63        3.91      2.00 o 
  -5   5   7        4.01        6.54      2.00 o 
  -4   5   7       97.50       96.53      7.71 o 
  -3   5   7      187.48      169.79      6.29 o 
  -2   5   7      190.03      181.35      8.56 o 
  -1   5   7        0.84        0.71      1.47 o 
   0   5   7        0.92        2.03      1.51 o 
   1   5   7        0.01       -0.89      1.77 o 
   2   5   7       45.44       40.84     14.28 o 
   3   5   7        0.19        3.45      2.53 o 
   4   5   7       36.54       31.09      9.73 o 
   5   5   7       35.41       49.28      6.77 o 
   6   5   7        0.56        0.58      3.19 o 
   7   5   7        0.45        3.38      6.87 o 
  -6   6   7        3.40        8.60      2.85 o 
  -5   6   7        3.56        5.42      2.44 o 
  -4   6   7       17.61       13.71      4.73 o 
  -3   6   7        5.64        5.65      2.36 o 
  -2   6   7       75.05       77.21      5.33 o 
  -1   6   7      147.33      135.26      5.02 o 
   0   6   7       47.46       47.60      4.26 o 
   1   6   7       36.70       31.53      3.67 o 
   2   6   7       21.91       29.08     10.10 o 
   3   6   7       51.70       55.84     15.63 o 
   4   6   7        0.98        0.26      3.09 o 
   5   6   7       67.19       65.97      8.28 o 
   6   6   7        0.03        4.27      4.17 o 
  -5   7   7       12.00       10.12      4.16 o 
  -4   7   7        0.08        2.30      2.95 o 
  -3   7   7       60.45       56.33      8.32 o 
  -2   7   7       25.01       21.62      3.67 o 
  -1   7   7      111.15      121.75      6.14 o 
   0   7   7       18.21       20.16      2.40 o 
   1   7   7       33.12       35.84      3.09 o 
   2   7   7        2.30        4.98      3.06 o 
   3   7   7        8.83       10.94      3.94 o 
   4   7   7        2.28        1.41      3.48 o 
   5   7   7        0.08        2.21      3.71 o 
  -4   8   7        0.01        4.89      3.60 o 
  -3   8   7        9.58       13.02      3.63 o 
  -2   8   7        9.16       12.12      4.31 o 
  -1   8   7        7.06       11.48      3.97 o 
   0   8   7       11.03       17.24      2.81 o 
   1   8   7       31.80       30.09      3.48 o 
   2   8   7        0.34        0.90      1.81 o 
   3   8   7        2.16        2.46      2.38 o 
  -1   9   7        7.20       11.94      5.87 o 
   0   9   7       79.20       86.00     11.60 o 
  -8   0   8        0.02        2.06      6.29 o 
  -6   0   8       31.87       25.60      7.53 o 
  -4   0   8       76.01       66.93      6.53 o 
  -2   0   8      788.78      802.35     24.16 o 
   0   0   8       45.54       51.25      4.43 o 
   2   0   8       23.34       27.55      3.59 o 
   4   0   8      210.83      177.18      7.97 o 
   6   0   8      155.42      149.56     14.57 o 
   8   0   8        1.30        1.70      5.16 o 
  -8   1   8       32.56       41.55      7.23 o 
  -7   1   8       23.58       32.89      6.13 o 
  -6   1   8      111.93       89.69      9.19 o 
  -5   1   8       74.72       70.56      6.12 o 
  -4   1   8       11.94        7.73      2.21 o 
  -3   1   8        1.50        1.48      1.18 o 
  -2   1   8        6.71        5.73      1.81 o 
  -1   1   8       50.73       46.45      4.76 o 
   0   1   8      260.64      259.08      5.91 o 
   1   1   8       35.96       33.87      2.68 o 
   2   1   8      122.38      146.30      4.61 o 
   3   1   8       40.13       41.87      5.24 o 
   4   1   8        5.73       11.44      2.77 o 
   5   1   8       18.93       17.67      2.54 o 
   6   1   8        1.22        0.44      2.19 o 
   7   1   8        2.47        5.65      3.41 o 
   8   1   8        1.58        0.32      3.73 o 
  -8   2   8        8.26       21.89      5.38 o 
  -7   2   8        1.66        4.00      2.90 o 
  -6   2   8        0.50        2.85      2.93 o 
  -5   2   8        1.69        5.47      1.84 o 
  -4   2   8       61.91       61.06      4.62 o 
  -3   2   8        1.78        1.67      1.13 o 
  -2   2   8      882.45      872.30     10.58 o 
  -1   2   8      158.24      164.30      4.65 o 
   0   2   8      184.71      165.57      5.29 o 
   1   2   8       24.42       27.74      2.56 o 
   2   2   8        9.44       11.35      1.83 o 
   3   2   8      594.19      599.52     11.43 o 
   4   2   8       87.58       87.91      4.49 o 
   5   2   8        5.59        5.57      2.46 o 
   6   2   8      110.75      120.80      7.57 o 
   7   2   8        2.28        5.51      2.79 o 
  -7   3   8        4.61       12.47      3.73 o 
  -6   3   8        3.65        3.05      1.92 o 
  -5   3   8       22.99       22.47      2.90 o 
  -4   3   8      304.74      296.77      7.19 o 
  -3   3   8      129.54      121.56      5.04 o 
  -2   3   8       23.77       26.48      2.15 o 
  -1   3   8       42.07       32.36      2.97 o 
   0   3   8        1.89        6.50      1.49 o 
   1   3   8      122.02      134.83      5.47 o 
   2   3   8       15.69       18.54      3.49 o 
   3   3   8       19.56       22.73      2.84 o 
   4   3   8      271.71      277.53     11.42 o 
   5   3   8        1.22       -1.52      3.04 o 
   6   3   8       13.09       11.94      4.24 o 
   7   3   8        6.00       11.98      4.56 o 
  -7   4   8       21.24       27.32      4.65 o 
  -6   4   8        2.72        4.13      2.03 o 
  -5   4   8        9.45       10.85      2.33 o 
  -4   4   8       11.43       13.74      2.76 o 
  -3   4   8      668.12      632.02     10.59 o 
  -2   4   8       85.26       79.47      4.76 o 
  -1   4   8      301.05      283.41     18.82 o 
   0   4   8      105.48       97.16      5.51 o 
   1   4   8        0.31       -1.07      2.14 o 
   2   4   8      175.34      160.43      8.77 o 
   3   4   8       52.99       50.09      5.97 o 
   4   4   8       25.63       27.03      4.84 o 
   5   4   8        0.16        6.76      3.16 o 
   6   4   8       58.51       59.83     10.89 o 
   7   4   8        4.17        0.76      6.83 o 
  -6   5   8        3.40        7.15      2.40 o 
  -5   5   8       20.06       27.97      5.18 o 
  -4   5   8        8.23        5.96      2.73 o 
  -3   5   8        7.02        7.18      2.07 o 
  -2   5   8      137.05      125.15      6.05 o 
  -1   5   8       11.00       11.74      2.41 o 
   0   5   8      110.26      109.98      6.09 o 
   1   5   8        3.82        5.54      2.05 o 
   2   5   8        5.17        5.90      2.69 o 
   3   5   8       77.11       71.10      7.26 o 
   4   5   8       18.88       26.24      4.93 o 
   5   5   8       64.82       65.39      7.73 o 
   6   5   8        2.54       14.07      4.45 o 
  -6   6   8        2.49        7.65      2.62 o 
  -5   6   8        2.06        3.36      2.63 o 
  -4   6   8       24.37       18.48      3.53 o 
  -3   6   8        1.35        6.57      2.78 o 
  -2   6   8       83.36       92.66      7.91 o 
  -1   6   8        1.15        6.12      2.84 o 
   0   6   8       35.35       41.33      5.76 o 
   1   6   8       20.79       19.79      3.15 o 
   2   6   8       26.73       26.99      4.75 o 
   3   6   8       76.67       74.24      7.84 o 
   4   6   8        8.59        4.00      3.39 o 
   5   6   8      102.09      112.47     13.58 o 
  -5   7   8        0.07        0.36      2.30 o 
  -4   7   8        8.23        5.40      2.82 o 
  -3   7   8        0.18        2.57      2.12 o 
  -2   7   8        1.68        1.42      2.87 o 
  -1   7   8      159.82      162.49      7.04 o 
   0   7   8        2.47        7.30      1.98 o 
   1   7   8        9.89        9.84      2.86 o 
   2   7   8       45.80       48.38      6.42 o 
   3   7   8        0.14        4.23      2.98 o 
   4   7   8        0.09        1.52      2.70 o 
  -3   8   8        1.49        8.68      3.37 o 
  -2   8   8       10.41       14.48      4.21 o 
  -1   8   8        9.15       11.76      6.59 o 
   0   8   8       28.67       27.72      3.48 o 
   1   8   8        2.48        7.00      2.10 o 
   2   8   8       59.45       66.16      7.13 o 
   3   8   8        0.01        0.23      2.37 o 
  -7   0   9       16.65       35.47      9.54 o 
  -5   0   9      521.24      523.64     17.26 o 
  -3   0   9      547.49      602.34     23.34 o 
  -1   0   9       88.07      101.43      6.56 o 
   1   0   9       91.03       82.27      5.91 o 
   3   0   9       59.97       48.13      5.23 o 
   5   0   9      304.25      273.01     10.61 o 
   7   0   9       13.42       17.44      7.12 o 
  -8   1   9        0.15        6.90      4.10 o 
  -7   1   9        3.96        5.87      3.88 o 
  -6   1   9       21.74       24.11      3.94 o 
  -5   1   9       22.17       18.62      3.63 o 
  -4   1   9      292.79      293.56     13.28 o 
  -3   1   9        1.20        3.35      2.39 o 
  -2   1   9       21.79       29.65      3.48 o 
  -1   1   9        9.93        6.88      1.78 o 
   0   1   9      195.73      221.43      5.76 o 
   1   1   9      288.52      325.07      7.13 o 
   2   1   9      669.37      678.81     20.20 o 
   3   1   9      196.14      176.40      5.61 o 
   4   1   9        0.80        1.35      1.58 o 
   5   1   9       12.58        7.42      2.16 o 
   6   1   9        1.76        0.80      2.39 o 
   7   1   9        0.31        2.84      3.72 o 
  -7   2   9       10.52        9.56      3.84 o 
  -6   2   9       10.80       16.56      4.03 o 
  -5   2   9       30.52       36.12      3.47 o 
  -4   2   9      392.26      410.48     10.25 o 
  -3   2   9      455.44      451.78      7.88 o 
  -2   2   9      125.41      136.70      4.75 o 
  -1   2   9        0.10        0.85      2.47 o 
   0   2   9        6.97        4.63      1.51 o 
   1   2   9       21.91       22.76      2.41 o 
   2   2   9        9.50       13.14      1.95 o 
   3   2   9      258.08      254.25      6.63 o 
   4   2   9       39.58       41.56      3.46 o 
   5   2   9      167.35      171.88      7.53 o 
   6   2   9        1.31       -0.76      2.35 o 
   7   2   9        0.11       -1.40      2.91 o 
  -7   3   9        7.09        6.16      3.82 o 
  -6   3   9        0.22       -1.31      2.61 o 
  -5   3   9       38.69       42.28      3.84 o 
  -4   3   9       47.62       55.01      3.87 o 
  -3   3   9      412.17      391.15      8.37 o 
  -2   3   9       32.95       32.83      2.45 o 
  -1   3   9      202.75      219.25     10.24 o 
   0   3   9      151.30      138.83      4.97 o 
   1   3   9       73.66       73.30      6.50 o 
   2   3   9        0.26       -0.02      2.19 o 
   3   3   9       66.18       66.23      6.74 o 
   4   3   9      124.29      113.90      9.23 o 
   5   3   9        0.16        1.64      2.85 o 
   6   3   9        0.01        7.13      3.94 o 
   7   3   9        3.87        4.72      4.67 o 
  -7   4   9        0.67        5.33      3.57 o 
  -6   4   9        3.98        7.32      2.34 o 
  -5   4   9        0.00        1.95      1.99 o 
  -4   4   9       39.54       44.63      4.60 o 
  -3   4   9        1.16        2.68      1.43 o 
  -2   4   9      106.79      109.81      8.42 o 
  -1   4   9       29.41       32.99      6.48 o 
   0   4   9        3.15        8.33      2.03 o 
   1   4   9        4.77        7.37      2.87 o 
   2   4   9       74.51       81.86      8.99 o 
   3   4   9       23.93       19.16      4.26 o 
   4   4   9      379.82      377.05     14.49 o 
   5   4   9       31.52       32.16      5.76 o 
   6   4   9       11.24       16.71      4.88 o 
  -6   5   9        6.31       12.83      2.95 o 
  -5   5   9        2.25        5.32      3.03 o 
  -4   5   9        8.34        7.25      7.51 o 
  -3   5   9       14.42       20.04      3.16 o 
  -2   5   9      300.49      280.05     14.25 o 
  -1   5   9        0.04       -0.71      1.42 o 
   0   5   9        7.46        6.76      3.47 o 
   1   5   9       18.46       12.61      4.72 o 
   2   5   9       15.56       13.45      3.62 o 
   3   5   9       11.81       17.28      3.97 o 
   4   5   9        0.54        1.34      2.74 o 
   5   5   9       19.14       24.70      5.36 o 
   6   5   9        1.71        2.31      6.19 o 
  -5   6   9        5.34        7.42      2.96 o 
  -4   6   9       86.47       70.93      7.41 o 
  -3   6   9        3.27       10.04      3.05 o 
  -2   6   9        1.80        1.60      3.41 o 
  -1   6   9       35.14       41.76      4.14 o 
   0   6   9       30.74       28.33      3.59 o 
   1   6   9      124.80      138.25     25.42 o 
   2   6   9       50.90       43.04      6.05 o 
   3   6   9        7.17        6.88      2.89 o 
   4   6   9       22.50       31.86      6.54 o 
   5   6   9        8.76       13.29      4.40 o 
  -4   7   9       12.47       11.41      3.01 o 
  -3   7   9        2.68        3.64      2.40 o 
  -2   7   9       15.18       19.14      4.04 o 
  -1   7   9        0.21        0.96      1.99 o 
   0   7   9       10.05       12.17      2.80 o 
   1   7   9        2.66        1.18      3.15 o 
   2   7   9        4.12        7.65      3.71 o 
   3   7   9        0.03        3.91      2.94 o 
   4   7   9        2.94        3.39      3.14 o 
  -2   8   9        8.67        7.53      3.07 o 
  -1   8   9        2.17        5.91      2.83 o 
   0   8   9        9.57       11.17      5.54 o 
   1   8   9       55.05       57.72      4.72 o 
   2   8   9        0.75        2.96      2.45 o 
  -6   0  10        0.35       10.48      6.28 o 
  -4   0  10      340.21      321.31     12.42 o 
  -2   0  10       24.79       27.57      4.11 o 
   0   0  10        1.29        4.08      2.17 o 
   2   0  10     2210.37     2213.87     47.97 o 
   4   0  10      309.40      264.95     10.63 o 
   6   0  10        6.94        2.50      4.27 o 
  -7   1  10       24.22       26.73      6.01 o 
  -6   1  10      146.46      152.87     11.69 o 
  -5   1  10      353.48      366.10      9.11 o 
  -4   1  10      428.06      402.47     11.41 o 
  -3   1  10      108.45       81.58      7.25 o 
  -2   1  10       25.76       28.42      4.30 o 
  -1   1  10        2.58        3.57      1.76 o 
   0   1  10       13.94       12.62      2.00 o 
   1   1  10      163.31      151.11      5.32 o 
   2   1  10      117.28      101.46      4.84 o 
   3   1  10      224.15      233.50      6.64 o 
   4   1  10        7.20        6.67      2.05 o 
   5   1  10        5.52        9.19      2.31 o 
   6   1  10        9.42       14.68      3.58 o 
   7   1  10        2.95        3.48      3.79 o 
  -7   2  10        0.04        5.88      3.88 o 
  -6   2  10      104.62      116.72      8.73 o 
  -5   2  10       68.63       69.31      4.84 o 
  -4   2  10       10.66        9.45      2.71 o 
  -3   2  10        2.46        3.64      1.24 o 
  -2   2  10       59.12       49.85      4.21 o 
  -1   2  10       24.19       25.93      6.16 o 
   0   2  10        7.85        3.58      1.63 o 
   1   2  10      231.50      208.85      5.92 o 
   2   2  10        1.55        0.59      1.40 o 
   3   2  10      412.95      380.89      9.18 o 
   4   2  10      108.79      103.67      5.63 o 
   5   2  10       19.72       16.47      3.33 o 
   6   2  10       10.76       14.74      4.10 o 
   7   2  10        7.22       14.42      6.50 o 
  -7   3  10       50.79       51.56      6.26 o 
  -6   3  10       57.90       70.93      6.94 o 
  -5   3  10        9.06       10.29      2.57 o 
  -4   3  10        0.10        2.32      1.50 o 
  -3   3  10      129.79      110.11      5.10 o 
  -2   3  10       51.47       55.25      4.00 o 
  -1   3  10       38.64       34.25      3.32 o 
   0   3  10       49.97       47.90      5.90 o 
   1   3  10       94.98       83.24      7.35 o 
   2   3  10        0.66        2.48      2.46 o 
   3   3  10       16.69       19.79      4.39 o 
   4   3  10       33.39       43.38      6.11 o 
   5   3  10        0.07        1.40      2.83 o 
   6   3  10        0.22       -0.15      2.89 o 
   7   3  10        3.30        9.54      4.31 o 
  -6   4  10        6.39        7.72      2.60 o 
  -5   4  10       51.10       49.43      4.92 o 
  -4   4  10       20.24       20.17      3.21 o 
  -3   4  10        2.05        2.61      1.80 o 
  -2   4  10        0.69       -0.35      1.55 o 
  -1   4  10       52.82       57.66      4.78 o 
   0   4  10        0.14        2.76      2.25 o 
   1   4  10       42.20       36.90      5.23 o 
   2   4  10        9.60        5.75      4.13 o 
   3   4  10      189.08      178.16     15.29 o 
   4   4  10        0.10        2.35      2.70 o 
   5   4  10       18.54       31.54      5.68 o 
   6   4  10        4.55        4.01      3.78 o 
  -6   5  10        2.16        6.93      2.63 o 
  -5   5  10        3.82        2.71      3.37 o 
  -4   5  10        0.35        0.38      2.20 o 
  -3   5  10       37.10       43.14      8.26 o 
  -2   5  10        9.74       15.69      2.92 o 
  -1   5  10      158.71      151.13      7.54 o 
   0   5  10      118.69      107.82     13.12 o 
   1   5  10        4.28        5.35      3.23 o 
   2   5  10        0.57        3.89      3.24 o 
   3   5  10        7.67        6.03      3.24 o 
   4   5  10       26.53       33.06     13.79 o 
   5   5  10        9.31       11.40      4.48 o 
  -5   6  10       40.16       37.91      5.12 o 
  -4   6  10        0.46        3.41      2.56 o 
  -3   6  10        2.35        5.41      2.68 o 
  -2   6  10        8.54        7.98      5.82 o 
  -1   6  10        0.11        3.62      2.00 o 
   0   6  10       59.77       67.89      5.62 o 
   1   6  10       21.00       35.35      5.79 o 
   2   6  10        9.42       12.72      3.76 o 
   3   6  10       98.93       92.90      9.16 o 
   4   6  10        0.02        3.14      3.62 o 
   5   6  10        1.13        9.10      4.65 o 
  -4   7  10        0.01       -0.19      2.29 o 
  -3   7  10       20.05       26.41      6.75 o 
  -2   7  10        0.02        2.10      2.38 o 
  -1   7  10        0.00       -0.97      1.94 o 
   0   7  10       18.88       24.11      3.82 o 
   1   7  10       27.93       36.28      8.90 o 
   2   7  10        0.04        2.09      3.02 o 
   3   7  10        3.41        1.16      3.15 o 
  -1   8  10        4.79        6.34      2.92 o 
   0   8  10        5.68        7.99      2.56 o 
   1   8  10        1.97        9.19      3.63 o 
  -7   0  11        6.12       12.22      6.98 o 
  -5   0  11        4.31       11.59      3.82 o 
  -3   0  11      298.73      277.47     16.13 o 
  -1   0  11        6.00        7.60      2.59 o 
   1   0  11      239.78      207.13      8.83 o 
   3   0  11        0.46        0.13      2.17 o 
   5   0  11       19.89       26.55      6.28 o 
   7   0  11        1.52        6.19      5.37 o 
  -7   1  11        1.50        5.29      5.40 o 
  -6   1  11        0.06        0.41      2.80 o 
  -5   1  11      216.74      221.71      8.47 o 
  -4   1  11        0.13        1.35      1.97 o 
  -3   1  11        9.30        7.79      3.09 o 
  -2   1  11        0.15        2.35      1.80 o 
  -1   1  11      114.14       99.45      6.86 o 
   0   1  11       37.98       44.60      5.13 o 
   1   1  11        6.62        8.09      1.92 o 
   2   1  11       51.74       53.96      3.92 o 
   3   1  11       63.69       66.42      4.47 o 
   4   1  11       48.57       46.75      3.93 o 
   5   1  11        0.58        3.88      1.97 o 
   6   1  11        4.97        5.40      2.91 o 
   7   1  11        1.42        9.44      5.72 o 
  -7   2  11        6.17       16.12      4.88 o 
  -6   2  11        7.25        6.01      3.70 o 
  -5   2  11        8.34       13.70      3.21 o 
  -4   2  11        7.91       10.97      2.18 o 
  -3   2  11        2.35        0.99      1.86 o 
  -2   2  11       92.02       78.90      5.40 o 
  -1   2  11      115.81      105.48      5.78 o 
   0   2  11        3.66        1.52      1.64 o 
   1   2  11      666.33      620.34     12.60 o 
   2   2  11       86.06       83.14      7.44 o 
   3   2  11       65.26       62.06      4.71 o 
   4   2  11       78.92       89.48      6.37 o 
   5   2  11        0.92       -1.45      2.90 o 
   6   2  11       11.30       19.61      6.01 o 
  -6   3  11       45.47       47.86      5.89 o 
  -5   3  11       26.71       32.09      3.96 o 
  -4   3  11      101.61      112.88      5.65 o 
  -3   3  11        0.55       -0.58      1.17 o 
  -2   3  11        6.61        6.82      2.37 o 
  -1   3  11       40.10       36.45      3.62 o 
   0   3  11       73.14       72.69      7.53 o 
   1   3  11      316.88      296.10     12.36 o 
   2   3  11        8.85        8.62      3.26 o 
   3   3  11       14.88       20.63      4.50 o 
   4   3  11        0.01        8.45      3.32 o 
   5   3  11       39.27       37.68      7.63 o 
   6   3  11       13.85       17.61      5.01 o 
  -6   4  11       47.65       55.96     10.88 o 
  -5   4  11       10.06       12.28      5.07 o 
  -4   4  11       12.32       14.32      4.21 o 
  -3   4  11       25.56       30.54      3.97 o 
  -2   4  11        5.67        4.92      1.88 o 
  -1   4  11       48.43       53.13      6.24 o 
   0   4  11      643.45      590.39     22.63 o 
   1   4  11       11.54       15.84      5.99 o 
   2   4  11      150.24      169.68     11.27 o 
   3   4  11       10.62       12.75      4.44 o 
   4   4  11        2.28        7.21      3.60 o 
   5   4  11       30.30       30.21      5.70 o 
   6   4  11        2.96        1.96      3.90 o 
  -5   5  11        2.55       11.62      7.07 o 
  -4   5  11        7.43        7.33      4.27 o 
  -3   5  11       34.51       41.33      4.29 o 
  -2   5  11        2.90        5.77      2.19 o 
  -1   5  11        1.47       -1.56      3.12 o 
   0   5  11        8.39       15.64      3.66 o 
   1   5  11        6.28        5.34      4.61 o 
   2   5  11       39.37       47.94      6.40 o 
   3   5  11        9.96       20.52      9.53 o 
   4   5  11       14.34       18.69      4.63 o 
   5   5  11        4.70        7.40      4.16 o 
  -4   6  11        1.11        2.06      2.28 o 
  -3   6  11        0.39        4.15      2.45 o 
  -2   6  11       21.55       19.47      3.27 o 
  -1   6  11       61.55       54.08      5.37 o 
   0   6  11        1.90        6.32      3.65 o 
   1   6  11      107.89      100.51      9.21 o 
   2   6  11      108.85      124.51     10.71 o 
   3   6  11        0.15       -1.33      2.65 o 
   4   6  11        8.54       11.33      4.68 o 
  -3   7  11        6.29       14.31      6.19 o 
  -2   7  11       50.91       53.71      6.69 o 
  -1   7  11       16.98       17.76      5.96 o 
   0   7  11        9.89        5.94      3.38 o 
   1   7  11        5.48       13.27      8.55 o 
   2   7  11        0.08       -0.72      2.78 o 
   3   7  11       10.85       21.47      8.47 o 
  -6   0  12       35.96       32.85      6.54 o 
  -4   0  12        5.72       13.29      5.42 o 
  -2   0  12      594.81      499.20     21.10 o 
   0   0  12      271.04      236.96      9.99 o 
   2   0  12       38.34       56.62      5.92 o 
   4   0  12        0.43        1.32      2.86 o 
   6   0  12       17.17       22.98      7.27 o 
  -7   1  12        8.62        9.38      5.62 o 
  -6   1  12       31.72       39.08      6.16 o 
  -5   1  12       13.12       18.35      3.19 o 
  -4   1  12       19.51       16.16      4.76 o 
  -3   1  12       15.30       15.18      3.75 o 
  -2   1  12      111.11       95.70      6.29 o 
  -1   1  12       54.16       40.36      4.05 o 
   0   1  12       36.25       34.67      3.30 o 
   1   1  12       12.19       12.68      2.22 o 
   2   1  12      171.59      148.78      6.09 o 
   3   1  12       67.78       75.55      4.94 o 
   4   1  12       36.71       41.54      3.99 o 
   5   1  12       35.32       39.91      4.20 o 
   6   1  12       11.63       17.07      5.03 o 
  -6   2  12        0.71        3.22      2.86 o 
  -5   2  12        7.87       13.16      3.31 o 
  -4   2  12      195.82      191.27      8.49 o 
  -3   2  12       78.13       82.39      5.08 o 
  -2   2  12       18.09       19.64      3.02 o 
  -1   2  12      331.78      303.12      8.99 o 
   0   2  12      272.76      258.71      8.19 o 
   1   2  12        4.48        6.78      1.85 o 
   2   2  12       54.63       50.21      4.39 o 
   3   2  12        0.86        3.10      2.25 o 
   4   2  12       45.34       52.58      6.64 o 
   5   2  12        2.79       -0.04      3.05 o 
   6   2  12       26.22       29.24      5.69 o 
  -6   3  12       80.94       86.79      7.84 o 
  -5   3  12       11.69       14.97      8.68 o 
  -4   3  12       10.25       10.50      2.20 o 
  -3   3  12        8.28       10.85      2.19 o 
  -2   3  12      151.09      143.05      5.44 o 
  -1   3  12       86.08       81.32      7.56 o 
   0   3  12        9.40        2.87      2.41 o 
   1   3  12        2.52        2.37      3.15 o 
   2   3  12       93.13       92.02      8.47 o 
   3   3  12      111.04      103.37      9.18 o 
   4   3  12       11.83        5.93      3.64 o 
   5   3  12        3.82       12.08      4.28 o 
   6   3  12        7.47        5.55      4.37 o 
  -6   4  12        0.00       -0.43      4.00 o 
  -5   4  12       41.35       37.92      5.43 o 
  -4   4  12        8.99        9.42      3.13 o 
  -3   4  12       47.39       52.29      4.89 o 
  -2   4  12        3.82        5.59      2.73 o 
  -1   4  12       77.91       81.75      7.87 o 
   0   4  12        0.66        1.65      2.23 o 
   1   4  12       30.04       33.50      5.16 o 
   2   4  12       12.67        8.89      3.51 o 
   3   4  12       22.69       27.12      5.21 o 
   4   4  12        2.18        4.52      3.16 o 
   5   4  12       33.87       34.24      6.11 o 
  -5   5  12       15.59       21.01      5.95 o 
  -4   5  12        0.30        5.86      2.60 o 
  -3   5  12        1.37        0.89      1.86 o 
  -2   5  12        2.24        3.51      1.96 o 
  -1   5  12       47.50       54.00      6.63 o 
   0   5  12      142.56      133.68     10.20 o 
   1   5  12        7.66        9.91      3.28 o 
   2   5  12        0.45        3.27      3.33 o 
   3   5  12       17.28       12.50      6.77 o 
   4   5  12       38.88       39.66      6.77 o 
  -4   6  12        6.75        9.23      6.40 o 
  -3   6  12        0.76       -0.29      2.34 o 
  -2   6  12        2.08        6.54      2.63 o 
  -1   6  12       73.04       74.55      7.73 o 
   0   6  12       15.61       16.38      4.69 o 
   1   6  12        0.37        0.12      5.99 o 
   2   6  12        4.95        1.70      3.05 o 
   3   6  12        0.83        0.66      6.90 o 
  -2   7  12       10.08        7.57      3.06 o 
  -1   7  12       36.54       37.50      9.21 o 
   0   7  12        1.30        0.57      2.78 o 
   1   7  12       10.92       14.72      4.72 o 
  -5   0  13      196.25      178.39     17.29 o 
  -3   0  13       69.05       67.85     10.51 o 
  -1   0  13      195.58      170.67     12.44 o 
   1   0  13       58.70       45.73      5.33 o 
   3   0  13      459.64      468.79     45.60 o 
   5   0  13      226.89      266.66     12.26 o 
  -6   1  13       15.64       27.11      4.87 o 
  -5   1  13        4.17        5.05      2.37 o 
  -4   1  13       41.63       41.58      4.82 o 
  -3   1  13      170.92      149.28     10.21 o 
  -2   1  13       76.85       72.44      5.68 o 
  -1   1  13        6.86       12.63      2.50 o 
   0   1  13        4.66        8.24      2.04 o 
   1   1  13      319.19      283.98     13.89 o 
   2   1  13      152.54      154.32      6.43 o 
   3   1  13        1.23        1.11      1.73 o 
   4   1  13        1.96        1.22      1.83 o 
   5   1  13        0.04        2.21      2.49 o 
   6   1  13       11.32       17.52     12.75 o 
  -6   2  13       51.33       67.11      7.26 o 
  -5   2  13        0.20        8.04      3.76 o 
  -4   2  13        1.43        3.99      3.28 o 
  -3   2  13       90.85       79.41      6.03 o 
  -2   2  13       69.50       48.95      4.66 o 
  -1   2  13        2.93        2.52      1.95 o 
   0   2  13        5.20        7.13      2.62 o 
   1   2  13        2.14        3.70      3.19 o 
   2   2  13       53.08       56.76      5.42 o 
   3   2  13        0.09        0.53      2.10 o 
   4   2  13      170.22      203.19      9.33 o 
   5   2  13        5.03       11.38      4.60 o 
  -6   3  13        0.03       -1.41      3.10 o 
  -5   3  13       19.43       31.44      5.81 o 
  -4   3  13        6.55       12.82      3.96 o 
  -3   3  13        1.48       -0.50      2.35 o 
  -2   3  13        2.89        3.16      2.69 o 
  -1   3  13       12.79       13.74      7.33 o 
   0   3  13       57.01       44.19      6.12 o 
   1   3  13       23.02       24.35      4.80 o 
   2   3  13        0.11        2.86      2.84 o 
   3   3  13       34.60       39.09      9.81 o 
   4   3  13        2.24        1.37      2.99 o 
   5   3  13        2.34        1.58      3.61 o 
  -5   4  13        1.64        4.43      2.94 o 
  -4   4  13       12.86       20.36      6.71 o 
  -3   4  13        0.34        1.96      4.10 o 
  -2   4  13       20.15       20.91      4.37 o 
  -1   4  13       16.76       16.90      3.82 o 
   0   4  13       17.90       22.25      4.99 o 
   1   4  13       24.05       24.61      4.71 o 
   2   4  13       20.65       31.81      7.38 o 
   3   4  13        5.16        5.05      3.19 o 
   4   4  13        0.90        4.76      3.46 o 
   5   4  13       12.94       17.05      7.80 o 
  -4   5  13        0.09        0.13      2.33 o 
  -3   5  13        9.66       14.59      3.09 o 
  -2   5  13        0.79        7.92      3.33 o 
  -1   5  13        5.67        2.85      2.67 o 
   0   5  13        8.95        8.77      3.43 o 
   1   5  13       47.03       62.19      7.16 o 
   2   5  13        8.18        8.31      4.21 o 
   3   5  13        0.75        7.88      3.98 o 
   4   5  13        0.07       -1.07      5.15 o 
  -3   6  13        0.13       -0.81      3.71 o 
  -2   6  13       22.60       20.10      4.53 o 
  -1   6  13       22.63       35.36     11.88 o 
   0   6  13       10.18       12.10      4.17 o 
   1   6  13       23.96       23.83      5.03 o 
   2   6  13        2.25        3.43      3.33 o 
  -6   0  14        6.70        6.18      5.40 o 
  -4   0  14        0.76        3.82      4.68 o 
  -2   0  14      150.90       98.93     11.66 o 
   0   0  14       63.52       50.44      6.08 o 
   2   0  14        2.36        2.25      2.39 o 
   4   0  14        0.01        3.32      2.91 o 
  -6   1  14        7.05       10.09      3.90 o 
  -5   1  14        0.27        2.28      2.18 o 
  -4   1  14       28.30       30.39      4.34 o 
  -3   1  14        4.91        6.92      3.15 o 
  -2   1  14        0.02        3.68      2.13 o 
  -1   1  14        4.21        6.02      2.20 o 
   0   1  14      102.41       94.92      5.71 o 
   1   1  14        2.52        4.50      1.91 o 
   2   1  14        0.10        1.72      1.64 o 
   3   1  14        5.39        3.16      2.03 o 
   4   1  14       20.86       27.18      4.25 o 
   5   1  14       14.86       20.09      8.27 o 
  -5   2  14        4.55        6.78      4.57 o 
  -4   2  14       14.88       12.12      3.08 o 
  -3   2  14       53.76       56.37      5.86 o 
  -2   2  14        0.06        1.50      1.98 o 
  -1   2  14       60.99       55.78      9.06 o 
   0   2  14        1.72        4.06      2.49 o 
   1   2  14       42.10       39.71      5.69 o 
   2   2  14       88.56       91.66      7.13 o 
   3   2  14        0.53        2.06      3.09 o 
   4   2  14       28.08       54.47      7.34 o 
   5   2  14       11.16       23.53      5.74 o 
  -5   3  14        6.11       17.32      6.79 o 
  -4   3  14        9.69       11.91      5.37 o 
  -3   3  14        1.07        4.94      4.15 o 
  -2   3  14       10.64       10.50      4.34 o 
  -1   3  14       23.87       22.51      4.85 o 
   0   3  14      201.54      235.65     19.92 o 
   1   3  14       11.80        9.64      3.19 o 
   2   3  14       32.40       32.60      5.70 o 
   3   3  14       13.57       20.93      4.86 o 
   4   3  14        7.90        8.63      4.16 o 
  -4   4  14       66.24       66.81     12.21 o 
  -3   4  14        3.87        4.91      3.04 o 
  -2   4  14       35.27       48.02      6.29 o 
  -1   4  14       65.79       67.81      7.79 o 
   0   4  14       15.71       26.24      5.08 o 
   1   4  14       88.23       78.42      8.29 o 
   2   4  14       14.97       16.21      3.84 o 
   3   4  14       31.43       31.74      5.79 o 
   4   4  14       12.55       32.34      6.29 o 
  -3   5  14       27.68       41.92     10.13 o 
  -2   5  14        1.07        2.95      2.94 o 
  -1   5  14       40.17       33.47      5.75 o 
   0   5  14        3.11        3.80      3.09 o 
   1   5  14        0.82       -1.23      2.46 o 
   2   5  14        0.88        7.97      3.39 o 
   3   5  14        9.07        9.08      6.75 o 
  -1   6  14        8.88       16.47      4.49 o 
   0   6  14        1.19        8.40      3.77 o 
   1   6  14        2.63        4.95      3.33 o 
  -5   0  15        0.05        2.19      3.21 o 
  -3   0  15       55.63       55.75      9.72 o 
  -1   0  15       29.60       25.71      4.44 o 
   1   0  15        1.15        4.78      2.90 o 
   3   0  15        4.57        7.01      3.26 o 
  -5   1  15        3.40        6.28      2.69 o 
  -4   1  15        3.74        4.21      3.25 o 
  -3   1  15        0.22        6.87      4.45 o 
  -2   1  15       41.00       35.76      4.39 o 
  -1   1  15       81.12       92.33      6.67 o 
   0   1  15       25.79       25.58      4.90 o 
   1   1  15       11.07        7.52      3.11 o 
   2   1  15        3.47        7.15      3.63 o 
   3   1  15        2.01        5.02      2.72 o 
   4   1  15        1.60        7.36      3.13 o 
  -5   2  15        5.74        6.89      5.26 o 
  -4   2  15       15.39       16.72      3.48 o 
  -3   2  15        2.19        3.16      2.40 o 
  -2   2  15       13.02       15.54      4.45 o 
  -1   2  15       24.72       24.88      6.58 o 
   0   2  15       10.76       12.13      3.53 o 
   1   2  15       27.46       33.56      5.59 o 
   2   2  15       22.94       24.88      4.23 o 
   3   2  15        2.74        3.58      2.65 o 
   4   2  15       10.80       16.31      3.80 o 
  -4   3  15       31.10       46.48      9.78 o 
  -3   3  15        3.20        4.28      5.73 o 
  -2   3  15        4.50        5.88      2.95 o 
  -1   3  15        9.87        7.95      3.48 o 
   0   3  15        2.12        1.35      2.48 o 
   1   3  15        6.85       10.90      3.42 o 
   2   3  15        0.31        2.78      3.21 o 
   3   3  15        1.84        3.98      6.74 o 
   4   3  15        0.16        2.94      4.61 o 
  -3   4  15        9.16       14.92      5.15 o 
  -2   4  15        1.09        3.84      3.11 o 
  -1   4  15        1.31        4.80      3.29 o 
   0   4  15        7.02        9.68      6.46 o 
   1   4  15       11.66       19.73      6.91 o 
   2   4  15        0.23        1.07      2.59 o 
   3   4  15       34.91       41.30      7.25 o 
  -2   5  15       33.33       33.29      5.94 o 
  -1   5  15       31.65       42.42      6.78 o 
   0   5  15        0.08        4.00      4.86 o 
   1   5  15       21.39       33.35      5.81 o 
  -4   0  16       15.42       27.81      7.87 o 
  -2   0  16        4.69        5.51      4.03 o 
   0   0  16       42.09       41.70      5.94 o 
   2   0  16       16.63       22.16      6.57 o 
   4   0  16        0.03       -1.36      3.09 o 
  -4   1  16        2.07        7.16      3.37 o 
  -3   1  16       12.62       12.49      4.10 o 
  -2   1  16       11.50       19.09      3.56 o 
  -1   1  16       25.92       31.17      4.19 o 
   0   1  16        0.00        1.66      2.05 o 
   1   1  16        4.50        9.03      2.52 o 
   2   1  16        0.26       -0.37      3.20 o 
   3   1  16        0.00       -0.09      2.60 o 
  -4   2  16        2.00        9.88      3.11 o 
  -3   2  16       10.64       29.45      8.14 o 
  -2   2  16       20.16       22.19      4.81 o 
  -1   2  16        7.05       11.85      3.38 o 
   0   2  16       10.60       12.72      3.58 o 
   1   2  16        1.94        9.76      4.02 o 
   2   2  16        0.12        6.62      3.29 o 
   3   2  16        6.53       12.58      3.57 o 
  -3   3  16       36.18       45.10     14.80 o 
  -2   3  16        1.75        5.00      3.10 o 
  -1   3  16       22.83       15.60      4.10 o 
   0   3  16        1.52       -1.11      2.59 o 
   1   3  16        9.64       10.42      3.68 o 
   2   3  16        0.72       -2.36      4.72 o 
  -2   4  16       37.38       45.53      6.73 o 
  -1   4  16        2.93        2.39      4.07 o 
   0   4  16        3.27        9.88      3.68 o 
   1   4  16       12.56       11.45      3.91 o 
  -3   0  17        0.21        9.18      5.40 o 
  -1   0  17        5.06        9.99      4.77 o 
   1   0  17        2.83        5.17      3.38 o 
  -3   1  17        5.25        2.56      3.15 o 
  -2   1  17        6.92        9.53      3.39 o 
  -1   1  17        0.15        6.53      2.32 o 
   0   1  17        0.43        4.35      3.35 o 
   1   1  17       14.23       17.44      3.86 o 
   2   1  17        0.79        2.87      2.66 o 
  -2   2  17       21.36       23.52      4.87 o 
  -1   2  17        0.15        6.97      3.79 o 
   0   2  17        0.27       -0.38      3.13 o 
   1   2  17        2.09        3.94      4.57 o 
   2   2  17        1.47        6.33      3.36 o 
  -1   3  17       10.03       18.91      4.53 o 
   0   3  17        4.86       11.90      7.95 o 
   1   3  17        0.31        0.96      4.21 o 
   0   0  18        0.66        9.86      3.68 o 
                                                 
